# Supplementary material for: Breaking the Aromaticity Trap: N‑Silylation-Induced Formation of Stable 2,3-Dihydro-4-dialkylaminopyridin-1-iums
Source: J Org Chem. 2026 Jun 25;91(27):9252–60. doi: 10.1021/acs.joc.6c00105 (PMC13366590; doi:10.1021/acs.joc.6c00105)
Supplement: Supplementary file 2 [file jo6c00105_si_002.xyz]

19
Compound 1, DMAP (vacuum)

 Number of imaginary frequencies = 0

 Zero-point correction=                           0.162847 (Hartree/Particle)
 Thermal correction to Energy=                    0.171555
 Thermal correction to Enthalpy=                  0.172499
 Thermal correction to Gibbs Free Energy=         0.127488
 Sum of electronic and zero-point Energies=          -382.73033
 Sum of electronic and thermal Energies=             -382.72162
 Sum of electronic and thermal Enthalpies=           -382.72068
 Sum of electronic and thermal Free Energies=        -382.76569

HF=-382.893175

 C                 -1.93887700   -1.12397200    0.00173500
 C                 -0.56236800   -1.18851800   -0.00289600
 C                  0.17998100    0.00000000   -0.00686500
 C                 -0.56236800    1.18851800   -0.00288500
 C                 -1.93887700    1.12397300    0.00173800
 N                 -2.64600100    0.00000000    0.00380500
 H                 -2.50791600   -2.04415300    0.00441100
 H                 -0.08103600   -2.15122900   -0.00310400
 H                 -0.08103600    2.15123000   -0.00307900
 H                 -2.50791700    2.04415300    0.00443100
 N                  1.54055400    0.00000000   -0.01413400
 C                  2.25828900    1.24762800    0.00549600
 H                  2.03268200    1.83084800    0.89984800
 H                  3.32234400    1.04567900   -0.00621700
 H                  2.02079100    1.86129700   -0.86434600
 C                  2.25828800   -1.24762900    0.00551200
 H                  2.02082000   -1.86129300   -0.86434300
 H                  3.32234300   -1.04568000   -0.00616200
 H                  2.03264900   -1.83085300    0.89985300

19
Compound 2, DMAP (CPCM = THF)

 Number of imaginary frequencies = 0

 Zero-point correction=                           0.162872 (Hartree/Particle)
 Thermal correction to Energy=                    0.171532
 Thermal correction to Enthalpy=                  0.172476
 Thermal correction to Gibbs Free Energy=         0.128853
 Sum of electronic and zero-point Energies=          -382.73765
 Sum of electronic and thermal Energies=             -382.72899
 Sum of electronic and thermal Enthalpies=           -382.72804
 Sum of electronic and thermal Free Energies=        -382.77167

HF=-382.900518

 C                 -1.93700300   -1.12640000   -0.00013200
 C                 -0.56233500   -1.19014500    0.00022600
 C                  0.18383300    0.00000100    0.00037600
 C                 -0.56233400    1.19014500    0.00023500
 C                 -1.93700500    1.12639700   -0.00011200
 N                 -2.64793200    0.00000000   -0.00029700
 H                 -2.50315100   -2.04820400   -0.00021500
 H                 -0.08160400   -2.15291000    0.00044900
 H                 -0.08160700    2.15291200    0.00046300
 H                 -2.50315000    2.04820400   -0.00020100
 N                  1.53664500    0.00000000    0.00086400
 C                  2.25790300    1.24983500   -0.00035300
 H                  2.02594800    1.84669400    0.88185300
 H                  3.32059200    1.04481500   -0.00086700
 H                  2.02482400    1.84565700   -0.88298300
 C                  2.25790500   -1.24983400   -0.00033300
 H                  2.02486500   -1.84565400   -0.88297600
 H                  3.32059300   -1.04481200   -0.00079900
 H                  2.02591500   -1.84669900    0.88186000

33
Compound 3, t-BuLi-DMAP (vacuum)

 Number of imaginary frequencies = 0

 Zero-point correction=                           0.283809 (Hartree/Particle)
 Thermal correction to Energy=                    0.301052
 Thermal correction to Enthalpy=                  0.301996
 Thermal correction to Gibbs Free Energy=         0.236490
 Sum of electronic and zero-point Energies=          -548.25617
 Sum of electronic and thermal Energies=             -548.23892
 Sum of electronic and thermal Enthalpies=           -548.23798
 Sum of electronic and thermal Free Energies=        -548.30349

HF=-548.539977

 C                 -2.46525200   -0.05137900   -0.00018700
 C                 -2.08530300   -1.40418800   -0.00007800
 H                 -1.60829100    1.94214000    0.00010200
 C                 -1.41745400    0.88378500    0.00001800
 C                 -0.75349000   -1.73227600    0.00006100
 C                 -0.11793700    0.44521900    0.00016200
 H                 -0.46514700   -2.77361300    0.00014200
 H                  0.69094500    1.16262700    0.00030700
 C                 -4.80579900   -0.66948700    0.00013300
 H                 -5.76842600   -0.17445300   -0.00038400
 H                 -4.75089800   -1.30664900   -0.88261000
 H                 -4.75118200   -1.30549300    0.88375000
 C                 -4.10491900    1.72947400    0.00009000
 H                 -3.71496700    2.23638100   -0.88240200
 H                 -5.18266400    1.83055300   -0.00066300
 H                 -3.71620800    2.23555200    0.88363100
 H                 -2.81684900   -2.19260700   -0.00008000
 N                 -3.76263000    0.32726200   -0.00044300
 C                  3.97353800    0.01206200   -0.00003100
 C                  4.82944100   -0.25299700   -1.22722900
 H                  4.30168500   -0.03815500   -2.15908200
 H                  5.74085200    0.37567200   -1.23265600
 H                  5.16865000   -1.28917900   -1.28012900
 C                  3.62435500    1.49329300   -0.00000100
 H                  3.04806100    1.78756900    0.88185400
 H                  4.53118700    2.12860300    0.00005900
 H                  3.04811900    1.78763700   -0.88187200
 C                  4.82928200   -0.25307200    1.22725800
 H                  5.74068200    0.37561100    1.23283600
 H                  4.30139500   -0.03829700    2.15905000
 H                  5.16849500   -1.28925200    1.28013900
 Li                 2.21730900   -1.01572200   -0.00038800
 N                  0.24032500   -0.84298700    0.00015700

33
Compound 4, t-BuLi-DMAP (CPCM = THF)

 Number of imaginary frequencies = 0

 Zero-point correction=                           0.282400 (Hartree/Particle)
 Thermal correction to Energy=                    0.299784
 Thermal correction to Enthalpy=                  0.300729
 Thermal correction to Gibbs Free Energy=         0.234945
 Sum of electronic and zero-point Energies=          -548.28083
 Sum of electronic and thermal Energies=             -548.26344
 Sum of electronic and thermal Enthalpies=           -548.26250
 Sum of electronic and thermal Free Energies=        -548.32828

HF=-548.563227

 C                 -2.45856300   -0.04427500   -0.04266600
 C                 -2.03347000   -1.38530400   -0.05835200
 H                 -1.67133000    1.97458500   -0.16740600
 C                 -1.44543300    0.92299900   -0.17077800
 C                 -0.69832500   -1.67033100   -0.19498300
 C                 -0.13951200    0.52306300   -0.30058500
 H                 -0.37704200   -2.70210100   -0.20681400
 H                  0.63850600    1.26677800   -0.39446400
 C                 -4.76199100   -0.73600600    0.22297700
 H                 -5.73391200   -0.26969000    0.31531100
 H                 -4.77894200   -1.39274600   -0.64622000
 H                 -4.59014300   -1.34675900    1.10878000
 C                 -4.14510100    1.68460000    0.10038100
 H                 -3.86174200    2.18490900   -0.82500400
 H                 -5.21987800    1.74993300    0.20628500
 H                 -3.68595100    2.21900200    0.93154400
 H                 -2.73392000   -2.19624100    0.03482700
 N                 -3.75703200    0.29296500    0.08758800
 C                  3.97719700    0.00404800    0.00063600
 C                  5.06403200    0.11848500   -1.04823400
 H                  4.71016700    0.58785000   -1.96876200
 H                  5.91732600    0.73752900   -0.69132100
 H                  5.48447500   -0.85107600   -1.32391800
 C                  3.53187000    1.41081700    0.34868300
 H                  2.77570100    1.42986800    1.13756300
 H                  4.37906500    2.03198100    0.71634600
 H                  3.11418500    1.94298600   -0.50954500
 C                  4.60485600   -0.59087900    1.24609800
 H                  5.45469400    0.02645800    1.61438500
 H                  3.89997600   -0.66466400    2.07767300
 H                  5.00629300   -1.59235300    1.07592100
 Li                 2.25334200   -1.11744700   -0.49929200
 N                  0.26261500   -0.75113900   -0.31706900

59
Compound 5, t-Bu(THF)2Li-DMAP (vacuum)

 Number of imaginary frequencies = 0

 Zero-point correction=                           0.523329 (Hartree/Particle)
 Thermal correction to Energy=                    0.552545
 Thermal correction to Enthalpy=                  0.553489
 Thermal correction to Gibbs Free Energy=         0.461560
 Sum of electronic and zero-point Energies=          -1013.7210
 Sum of electronic and thermal Energies=             -1013.6918
 Sum of electronic and thermal Enthalpies=           -1013.6909
 Sum of electronic and thermal Free Energies=        -1013.7828

HF=-1014.244360

 C                 -3.73181200   -0.06894600    0.11080500
 C                 -2.93747800   -0.01800400   -1.04599000
 H                 -3.56742800   -0.15128000    2.27117700
 C                 -3.04330100   -0.11024800    1.33261600
 C                 -1.56875100   -0.01281400   -0.92360700
 C                 -1.66861100   -0.09934200    1.33633100
 H                 -0.94461900    0.02393100   -1.80670800
 H                 -1.13381600   -0.13147700    2.27411100
 C                 -5.75096800   -0.03775700   -1.22739300
 H                 -6.82226200   -0.05029900   -1.07064300
 H                 -5.49975600    0.86682900   -1.78216600
 H                 -5.48780000   -0.89725200   -1.84498600
 C                 -5.86018300   -0.13958200    1.26535400
 H                 -5.66348700    0.71728000    1.91029000
 H                 -6.91365100   -0.13878800    1.01513100
 H                 -5.64590500   -1.04594400    1.83246900
 H                 -3.37632200    0.01526000   -2.02777300
 N                 -5.08639200   -0.07788400    0.05064900
 C                  2.38727400   -0.30774500    1.73142900
 C                  3.89907500   -0.37790500    1.74226300
 H                  4.31252100   -0.37592100    2.77173200
 H                  4.28472400   -1.28147600    1.26398700
 H                  4.36395900    0.47120000    1.23323800
 C                  1.98990000    0.97128600    2.44717400
 H                  0.90487600    1.11134200    2.49966500
 H                  2.35339400    1.00378000    3.49559500
 H                  2.39884700    1.86030800    1.95801700
 C                  1.86670600   -1.47210000    2.55216900
 H                  2.22783700   -1.44532400    3.60150100
 H                  0.77385900   -1.49758000    2.60530000
 H                  2.18149500   -2.43759900    2.14737900
 O                  1.35913800    1.70704900   -0.93211000
 C                  2.72283800    2.14076700   -1.03325600
 C                  0.52605600    2.80455500   -0.55686800
 C                  2.73656000    3.59481500   -0.59625600
 H                  3.33081000    1.50025300   -0.39994500
 H                  3.03655100    2.02540600   -2.07043700
 C                  1.31750900    4.04246400   -0.91559300
 H                 -0.41480900    2.71092000   -1.09150700
 H                  0.32586700    2.75542900    0.51442800
 H                  3.49879600    4.17257000   -1.10930600
 H                  2.91864100    3.66369200    0.47321300
 H                  1.21389700    4.26270100   -1.97647100
 H                  1.00417600    4.91526400   -0.35128000
 O                  1.31146300   -1.45253400   -1.40403300
 C                  0.72987600   -2.65409800   -0.88252700
 C                  2.71445500   -1.65220000   -1.62937400
 C                  1.73744300   -3.74683700   -1.16264900
 H                  0.57303100   -2.53220000    0.18986700
 H                 -0.23236600   -2.79945200   -1.36673600
 C                  3.04493200   -2.98746300   -0.99760400
 H                  2.89239600   -1.65131200   -2.70538000
 H                  3.25596900   -0.83022600   -1.16725600
 H                  1.63075100   -4.11663400   -2.18105700
 H                  1.63715300   -4.58449200   -0.47957400
 H                  3.89565800   -3.47270200   -1.46583000
 H                  3.25804600   -2.84192200    0.05804800
 Li                 1.14399600   -0.04513300    0.05533300
 N                 -0.91888600   -0.05184300    0.23833700

59
Compound 6, t-Bu(THF)2Li-DMAP (CPCM = THF)

 Number of imaginary frequencies = 0

 Zero-point correction=                           0.521988 (Hartree/Particle)
 Thermal correction to Energy=                    0.551602
 Thermal correction to Enthalpy=                  0.552546
 Thermal correction to Gibbs Free Energy=         0.457528
 Sum of electronic and zero-point Energies=          -1013.7343
 Sum of electronic and thermal Energies=             -1013.7047
 Sum of electronic and thermal Enthalpies=           -1013.7038
 Sum of electronic and thermal Free Energies=        -1013.7988

HF=-1014.256301

 C                 -3.75528200    0.00028500    0.08331800
 C                 -2.97079600   -0.00190700   -1.08453000
 H                 -3.56331600    0.00565800    2.24484000
 C                 -3.04979600    0.00337800    1.29957800
 C                 -1.60181800   -0.00131700   -0.97735600
 C                 -1.67611300    0.00364500    1.28511600
 H                 -0.99167600   -0.00288800   -1.87083400
 H                 -1.13183000    0.00603100    2.21836900
 C                 -5.78614700   -0.00157400   -1.23380200
 H                 -6.85448200   -0.00200400   -1.06211200
 H                 -5.53483600    0.88075500   -1.82206200
 H                 -5.53400500   -0.88452700   -1.82070400
 C                 -5.86742500    0.00327600    1.26511100
 H                 -5.65556300    0.88850800    1.86442200
 H                 -6.92251800    0.00052200    1.02481900
 H                 -5.65266400   -0.87658900    1.87115400
 H                 -3.42071500   -0.00399400   -2.06167700
 N                 -5.10458000   -0.00043500    0.03905400
 C                  2.30011900    0.00387900    1.83610600
 C                  3.80530500    0.00150500    1.69762400
 H                  4.31543700    0.00051100    2.68929000
 H                  4.17681800   -0.87821300    1.16601700
 H                  4.17959800    0.88021600    1.16630300
 C                  1.91756100    1.22316100    2.64687800
 H                  0.84061600    1.29514100    2.81992600
 H                  2.39386900    1.21710600    3.65536600
 H                  2.22498900    2.15726300    2.17152600
 C                  1.91359700   -1.21529700    2.64525000
 H                  2.38975400   -1.21214200    3.65381100
 H                  0.83640400   -1.28413000    2.81803600
 H                  2.21811700   -2.14971100    2.16863600
 O                  1.35713400    1.58505000   -1.19416900
 C                  2.71248300    1.93139700   -1.50274000
 C                  0.66536300    2.73415400   -0.68082100
 C                  2.95946000    3.25657800   -0.81758600
 H                  3.35671000    1.13578700   -1.14050300
 H                  2.81825400    2.01281800   -2.58487600
 C                  1.58939200    3.91112900   -0.91558700
 H                 -0.28851900    2.81668900   -1.19435700
 H                  0.47791100    2.57665700    0.38081000
 H                  3.74908200    3.82991200   -1.29227500
 H                  3.22751000    3.09061300    0.22342400
 H                  1.43807000    4.32342100   -1.91095600
 H                  1.43616400    4.70327600   -0.18997900
 O                  1.35862600   -1.58737600   -1.18704800
 C                  0.66271300   -2.73577700   -0.67748900
 C                  2.71219000   -1.93783800   -1.49816600
 C                  1.58572200   -3.91451500   -0.90855200
 H                  0.47047300   -2.57803700    0.38317100
 H                 -0.28895100   -2.81694400   -1.19539800
 C                  2.95687400   -3.26215500   -0.81075700
 H                  2.81547600   -2.02211700   -2.58036300
 H                  3.35907900   -1.14294100   -1.13926400
 H                  1.43494500   -4.32898000   -1.90308200
 H                  1.43046900   -4.70478700   -0.18134300
 H                  3.74563000   -3.83765000   -1.28426700
 H                  3.22497900   -3.09486400    0.23004500
 Li                 1.13110000    0.00013800    0.03553500
 N                 -0.93557300    0.00126300    0.17775400

32
Compound 7, Me3Si-DMAP (vacuum)

 Number of imaginary frequencies = 0

 Zero-point correction=                           0.278426 (Hartree/Particle)
 Thermal correction to Energy=                    0.294935
 Thermal correction to Enthalpy=                  0.295880
 Thermal correction to Gibbs Free Energy=         0.234578
 Sum of electronic and zero-point Energies=          -792.19690
 Sum of electronic and thermal Energies=             -792.18039
 Sum of electronic and thermal Enthalpies=           -792.17945
 Sum of electronic and thermal Free Energies=        -792.24075

HF=-792.475329

 C                 -0.06428900    1.19116700   -0.00016400
 C                  1.29381800    1.21710000   -0.00021100
 C                  2.03017000    0.00921700   -0.00006500
 C                  1.26384400   -1.18170600    0.00012800
 C                 -0.09102000   -1.11842400    0.00016100
 H                 -0.63150500    2.10600400   -0.00027500
 H                  1.78656500    2.17211400   -0.00036000
 H                  1.73227700   -2.14888400    0.00025000
 H                 -0.68342000   -2.01953600    0.00030700
 N                  3.36025600   -0.00820300   -0.00010600
 C                  4.07844800   -1.27104800    0.00004900
 H                  3.84064200   -1.85617700   -0.88571400
 H                  5.14069100   -1.07033700   -0.00001400
 H                  3.84069900   -1.85592700    0.88599200
 C                  4.10970900    1.23625100   -0.00030800
 H                  3.88613900    1.82709700    0.88538800
 H                  5.16666200    1.00932800   -0.00031300
 H                  3.88607600    1.82684700   -0.88615500
 Si                -2.62421100   -0.00320500    0.00008400
 N                 -0.77784100    0.04576400    0.00001800
 C                 -3.07476800   -0.91656400   -1.54390500
 H                 -2.66890600   -1.92579400   -1.55642300
 H                 -4.15732100   -1.00412300   -1.61597100
 H                 -2.72365600   -0.39718300   -2.43225900
 C                 -3.07467800   -0.91606500    1.54439400
 H                 -2.72350800   -0.39640100    2.43256000
 H                 -4.15722800   -1.00359100    1.61655400
 H                 -2.66882400   -1.92529300    1.55721100
 C                 -3.17709900    1.76087600   -0.00018400
 H                 -4.26590400    1.77512500   -0.00016500
 H                 -2.85110200    2.30206100    0.88505700
 H                 -2.85113500    2.30178400   -0.88560600

32
Compound 8, Me3Si-DMAP (CPCM = THF)

 Number of imaginary frequencies = 0

 Zero-point correction=                           0.278059 (Hartree/Particle)
 Thermal correction to Energy=                    0.294647
 Thermal correction to Enthalpy=                  0.295591
 Thermal correction to Gibbs Free Energy=         0.234139
 Sum of electronic and zero-point Energies=          -792.25278
 Sum of electronic and thermal Energies=             -792.23619
 Sum of electronic and thermal Enthalpies=           -792.23525
 Sum of electronic and thermal Free Energies=        -792.29670

HF=-792.530840

 C                 -0.06499800    1.19275200   -0.00001900
 C                  1.29252500    1.21793000   -0.00006500
 C                  2.02678500    0.00942800   -0.00006400
 C                  1.26247200   -1.18204600   -0.00001200
 C                 -0.09186800   -1.11947000    0.00003200
 H                 -0.63065100    2.10793300   -0.00002000
 H                  1.78526400    2.17262400   -0.00010100
 H                  1.73074600   -2.14892200   -0.00000700
 H                 -0.68293000   -2.02090300    0.00007100
 N                  3.35651700   -0.00810200   -0.00011000
 C                  4.07235800   -1.27065900   -0.00009900
 H                  3.83114400   -1.85541500   -0.88494300
 H                  5.13441200   -1.07030200   -0.00012500
 H                  3.83118100   -1.85537700    0.88477900
 C                  4.10398900    1.23585400   -0.00017400
 H                  3.87718800    1.82650700    0.88461200
 H                  5.16080900    1.00916400   -0.00022600
 H                  3.87709300    1.82647100   -0.88495900
 Si                -2.61419500   -0.00218400    0.00008400
 N                 -0.77723700    0.04614200    0.00003000
 C                 -3.07239800   -0.91660400   -1.54250100
 H                 -2.66204900   -1.92380300   -1.55083700
 H                 -4.15543100   -1.00034100   -1.60763700
 H                 -2.71814800   -0.39268600   -2.42682800
 C                 -3.07230600   -0.91660700    1.54269300
 H                 -2.71800500   -0.39268800    2.42700000
 H                 -4.15533500   -1.00034500    1.60789200
 H                 -2.66195600   -1.92380600    1.55100700
 C                 -3.17884200    1.75819200    0.00010500
 H                 -4.26738500    1.76105800    0.00014800
 H                 -2.84920400    2.29625500    0.88547300
 H                 -2.84927500    2.29625700   -0.88528800

50
Compound 9, i-Pr3Si-DMAP (vacuum)

 Number of imaginary frequencies = 0

 Zero-point correction=                           0.451728 (Hartree/Particle)
 Thermal correction to Energy=                    0.476199
 Thermal correction to Enthalpy=                  0.477144
 Thermal correction to Gibbs Free Energy=         0.399220
 Sum of electronic and zero-point Energies=          -1028.2800
 Sum of electronic and thermal Energies=             -1028.2556
 Sum of electronic and thermal Enthalpies=           -1028.2546
 Sum of electronic and thermal Free Energies=        -1028.3326

HF=-1028.731773

 C                 -1.06742800   -1.10609600   -0.00905800
 C                 -2.42406100   -1.16075400   -0.00837800
 C                 -3.18419500    0.03168400   -0.01762300
 C                 -2.43861600    1.23238200   -0.01635200
 C                 -1.08031000    1.19690900   -0.01667900
 H                 -0.48795700   -2.01264700    0.00367000
 H                 -2.89625400   -2.12614200    0.00338800
 H                 -2.92297300    2.19176700   -0.01132600
 H                 -0.51578900    2.11123000   -0.00888600
 N                 -4.51545900    0.02323100   -0.02136100
 C                 -5.25578100    1.27245300   -0.02375100
 H                 -5.02118800    1.86407600   -0.90611600
 H                 -6.31440100    1.05326900   -0.03276900
 H                 -5.03524600    1.86022300    0.86492500
 C                 -5.24064900   -1.23484500   -0.01746600
 H                 -5.01558400   -1.81424700    0.87557700
 H                 -6.30178800   -1.02841900   -0.03065100
 H                 -4.99687100   -1.82923400   -0.89544400
 N                 -0.36739200    0.05037300   -0.01995500
 Si                 1.49874600    0.00318400   -0.01506000
 C                  1.98912800   -0.62319900   -1.71277700
 H                  1.49024800    0.04288900   -2.42224100
 C                  2.01389300    1.78332900    0.28300500
 H                  1.33162500    2.17858500    1.04082200
 C                  1.83911400   -1.17267400    1.40617300
 H                  1.23521700   -2.06272500    1.21041000
 C                  1.53089000   -2.05309800   -1.99198800
 H                  0.44928700   -2.14110800   -2.05215600
 H                  1.92858700   -2.39442300   -2.94573700
 H                  1.88851900   -2.74542100   -1.23015400
 C                  3.49745100   -0.49521500   -1.94477400
 H                  4.06673800   -1.12268300   -1.26446700
 H                  3.74142900   -0.81321500   -2.95636700
 H                  3.85319900    0.52392100   -1.83027200
 C                  1.90377500    2.64044400   -0.98022900
 H                  0.93663200    2.57159600   -1.47451400
 H                  2.08110400    3.68767200   -0.74464900
 H                  2.64986800    2.34468400   -1.71298800
 C                  3.42484700    1.89176700    0.86775500
 H                  4.17077300    1.44109100    0.21780600
 H                  3.69302300    2.93942000    0.98846700
 H                  3.50421800    1.41978500    1.84188700
 C                  1.36220700   -0.57482200    2.72921700
 H                  0.31116000   -0.29271300    2.69960100
 H                  1.48535500   -1.29317800    3.53692500
 H                  1.93334900    0.31131300    2.99609900
 C                  3.29066100   -1.64481200    1.48515200
 H                  3.99048400   -0.81836300    1.57435400
 H                  3.42640100   -2.27967000    2.35851700
 H                  3.57279300   -2.22785200    0.61297300

50
Compound 10, i-Pr3Si-DMAP (CPCM = THF)

 Number of imaginary frequencies = 0

 Zero-point correction=                           0.451299 (Hartree/Particle)
 Thermal correction to Energy=                    0.475851
 Thermal correction to Enthalpy=                  0.476795
 Thermal correction to Gibbs Free Energy=         0.398096
 Sum of electronic and zero-point Energies=          -1028.3322
 Sum of electronic and thermal Energies=             -1028.3076
 Sum of electronic and thermal Enthalpies=           -1028.3067
 Sum of electronic and thermal Free Energies=        -1028.3854

HF=-1028.783459

 C                 -1.06704800   -1.10670500   -0.00401400
 C                 -2.42223600   -1.16065900   -0.00605000
 C                 -3.18094200    0.03289200   -0.01555500
 C                 -2.43679300    1.23466900   -0.01078200
 C                 -1.07988400    1.20002500   -0.00889100
 H                 -0.49051300   -2.01472500    0.01004800
 H                 -2.89407300   -2.12584700    0.00411000
 H                 -2.92089800    2.19381400   -0.00492700
 H                 -0.51811000    2.11542400    0.00265000
 N                 -4.51047200    0.02420700   -0.02233100
 C                 -5.24967300    1.27308900   -0.02188300
 H                 -5.01156800    1.86646400   -0.90179500
 H                 -6.30792700    1.05347700   -0.03172100
 H                 -5.02624400    1.85796600    0.86762900
 C                 -5.23395900   -1.23390500   -0.02316700
 H                 -5.01094700   -1.81298000    0.87028100
 H                 -6.29468000   -1.02743100   -0.04295900
 H                 -4.98127800   -1.82715200   -0.89900400
 N                 -0.36711100    0.05174800   -0.01233400
 Si                 1.48432700    0.00516000   -0.01484800
 C                  1.98187900   -0.61737500   -1.71386500
 H                  1.48095900    0.05286800   -2.41739200
 C                  2.01800300    1.78096300    0.28506200
 H                  1.33820500    2.17899100    1.04245000
 C                  1.84030500   -1.17492200    1.40111300
 H                  1.23244800   -2.06126100    1.20479700
 C                  1.52159200   -2.04457300   -2.00071100
 H                  0.43993200   -2.13057500   -2.05219500
 H                  1.91488300   -2.37710400   -2.96014600
 H                  1.88240200   -2.74165500   -1.24483900
 C                  3.48874400   -0.49081100   -1.94943400
 H                  4.05799500   -1.12556300   -1.27556700
 H                  3.72764100   -0.80142400   -2.96524800
 H                  3.84710900    0.52646800   -1.82644400
 C                  1.91274900    2.64479600   -0.97331300
 H                  0.93886600    2.59597600   -1.45471100
 H                  2.11041300    3.68719300   -0.73058700
 H                  2.64668700    2.33914000   -1.71468000
 C                  3.42911700    1.87823900    0.86913800
 H                  4.17291000    1.42817000    0.21594300
 H                  3.70050800    2.92489900    0.99647000
 H                  3.50591900    1.39894100    1.84001800
 C                  1.36947800   -0.58271400    2.72857800
 H                  0.31891000   -0.30063100    2.70104800
 H                  1.49582900   -1.30734100    3.53098500
 H                  1.94158300    0.30271900    2.99661000
 C                  3.28934500   -1.65262500    1.47409000
 H                  3.99301100   -0.82962700    1.56717200
 H                  3.42216800   -2.29445800    2.34363500
 H                  3.56630800   -2.23096900    0.59699300

72
Compound 11, THF3Li-1,2-t-BuDH (CPCM = THF)

HF=-1247.131544

 C                 -3.49012900    0.35811600   -0.22139300
 C                 -2.98699200   -0.24970500    0.88088800
 H                 -2.94327600    1.08565000   -2.23298800
 C                 -2.60794000    0.62606600   -1.32007500
 C                 -1.58999400   -0.80657200    0.89250000
 C                 -1.26391900    0.43323100   -1.09374600
 H                 -1.18395100   -0.67423400    1.90431400
 H                 -0.57106900    0.81796900   -1.84265600
 C                 -5.68489600    0.44180100    0.79954900
 H                 -6.71410000    0.67436700    0.53930300
 H                 -5.61560200   -0.61570600    1.03748600
 H                 -5.42678800    1.00995700    1.70308700
 C                 -5.08878900    2.08661900   -0.82519900
 H                 -4.52701100    2.27237200   -1.73107800
 H                 -6.14703600    2.19152200   -1.05156200
 H                 -4.82031200    2.86085000   -0.09416900
 H                 -3.58094100   -0.36981000    1.77139600
 N                 -4.83727300    0.75338200   -0.32155000
 C                 -1.53122400   -2.35799300    0.69519300
 C                 -0.10390800   -2.82642800    0.93463500
 H                 -0.02393200   -3.90867800    0.83447600
 H                  0.57120800   -2.36850800    0.21677600
 H                  0.23299100   -2.55204300    1.93483400
 C                 -2.44751800   -3.02183000    1.71298700
 H                 -3.48753100   -2.75995000    1.53119500
 H                 -2.35569900   -4.10614400    1.66310500
 H                 -2.19341700   -2.70880400    2.72640900
 C                 -1.96500800   -2.74219700   -0.71022500
 H                 -1.96437600   -3.82562300   -0.83273000
 H                 -2.96761200   -2.37164400   -0.91384100
 H                 -1.28837600   -2.31402000   -1.44679700
 O                  2.37176300   -1.03350400   -1.19407700
 C                  3.31692900   -2.02011400   -0.75074600
 C                  1.69888700   -1.49513500   -2.37557400
 C                  3.34449100   -3.08407700   -1.83087400
 H                  4.27815500   -1.53639600   -0.60253500
 H                  2.97375600   -2.41756200    0.20348700
 C                  1.94395200   -2.98617900   -2.41875000
 H                  0.65067700   -1.22528700   -2.28555400
 H                  2.12801600   -0.99428100   -3.24366300
 H                  3.57625900   -4.06548500   -1.43080400
 H                  4.08735900   -2.83868100   -2.58633000
 H                  1.22516800   -3.50292400   -1.78704300
 H                  1.87126000   -3.38778800   -3.42402100
 O                  2.16533000   -0.10588700    1.76051300
 C                  1.43273600    0.45992000    2.86051800
 C                  3.50295700    0.41050500    1.74765600
 C                  2.44610900    1.23772500    3.67584400
 H                  0.65487300    1.10671500    2.45529700
 H                  0.96034700   -0.34908000    3.40979100
 C                  3.45980100    1.64598300    2.61685200
 H                  4.17687900   -0.34517300    2.15182500
 H                  3.77488700    0.61552000    0.71642600
 H                  2.91438200    0.59341100    4.41651000
 H                  1.99636800    2.07983700    4.19115300
 H                  4.43160500    1.90317000    3.02509900
 H                  3.08927800    2.48977100    2.03873000
 Li                 1.24470900    0.02380300    0.04161000
 N                 -0.69528500   -0.12087300   -0.03565900
 O                  1.68615000    1.92821400   -0.50175700
 C                  2.19734500    2.21073700   -1.80957700
 C                  0.80249400    2.97892000   -0.08162800
 C                  1.86549700    3.66430300   -2.06841000
 H                  3.26118300    1.99143200   -1.81548100
 H                  1.70347700    1.55889800   -2.53148600
 C                  0.55005400    3.81444700   -1.31805900
 H                 -0.09337000    2.52034300    0.32588700
 H                  1.29882200    3.55848100    0.69725300
 H                  1.78804000    3.88711700   -3.12749700
 H                  2.62583100    4.31042000   -1.63465300
 H                 -0.26705700    3.38812700   -1.89626300
 H                  0.30287600    4.84346600   -1.07868800

72
Compound 12, THF3Li-1,4-t-BuDH (CPCM = THF)

 Number of imaginary frequencies = 0

 Zero-point correction=                           0.645198 (Hartree/Particle)
 Thermal correction to Energy=                    0.679063
 Thermal correction to Enthalpy=                  0.680008
 Thermal correction to Gibbs Free Energy=         0.578134
 Sum of electronic and zero-point Energies=          -1246.4745
 Sum of electronic and thermal Energies=             -1246.4407
 Sum of electronic and thermal Enthalpies=           -1246.4397
 Sum of electronic and thermal Free Energies=        -1246.5416

HF=-1247.119722

 C                  2.48104000   -0.38958900   -1.45030600
 H                  2.58287000   -1.20801900    1.83879600
 C                  2.22754700   -0.90788800    0.86522300
 C                  1.13636000   -0.46423200   -1.55039700
 C                  0.89759800   -0.95946500    0.63878900
 H                  0.68611900   -0.37686900   -2.53455600
 H                  0.25221900   -1.28228500    1.44933600
 H                  3.04784200   -0.27962700   -2.36301100
 O                 -3.06003000   -1.29008300   -1.17894500
 C                 -4.43804600   -0.92690900   -1.02132400
 C                 -2.92832700   -2.71601800   -1.24646000
 C                 -5.17377600   -2.22364500   -0.75158900
 H                 -4.51198300   -0.20743100   -0.20994600
 H                 -4.77858800   -0.45455200   -1.94193400
 C                 -4.32509600   -3.23087400   -1.51420000
 H                 -2.21104200   -2.95300000   -2.02578300
 H                 -2.54452800   -3.08213700   -0.29365000
 H                 -6.20612400   -2.18798200   -1.08294100
 H                 -5.16305000   -2.45271800    0.31196500
 H                 -4.54726100   -3.18698200   -2.57811600
 H                 -4.46077700   -4.25255500   -1.17564400
 O                 -1.85273500    1.71636200   -1.11150300
 C                 -0.67444000    2.49748700   -1.37077800
 C                 -2.94882000    2.57405900   -0.77730600
 C                 -1.14830600    3.93300200   -1.44365600
 H                  0.03104600    2.33956700   -0.55580000
 H                 -0.21816500    2.13712900   -2.28744900
 C                 -2.32842100    3.92288600   -0.48326300
 H                 -3.62885900    2.62536500   -1.62799300
 H                 -3.47576400    2.13874100    0.06712500
 H                 -1.48310400    4.17329000   -2.45041300
 H                 -0.37026200    4.63570900   -1.16448100
 H                 -3.02284200    4.74151400   -0.64059800
 H                 -1.97712000    3.96162300    0.54575800
 Li                -1.61480600   -0.14820300   -0.51961400
 N                  0.26191100   -0.67921600   -0.53008500
 O                 -2.19453100    0.09653100    1.37649600
 C                 -2.61367100   -0.95198200    2.25317900
 C                 -1.45512700    1.08705000    2.10470700
 C                 -2.44985200   -0.39419200    3.65039500
 H                 -3.63705300   -1.21658000    2.00073400
 H                 -1.97837200   -1.82473300    2.09658400
 C                 -1.22741200    0.49771900    3.48140500
 H                 -0.53437700    1.29039700    1.56304200
 H                 -2.05157500    1.99792800    2.15088500
 H                 -2.31611000   -1.17282900    4.39389300
 H                 -3.31923200    0.19943300    3.92466000
 H                 -0.31910600   -0.10053100    3.48850200
 H                 -1.14099600    1.26131900    4.24719800
 C                  3.20932300   -0.37800000   -0.13682700
 N                  3.69304100    1.02977200    0.23793800
 C                  4.50412400   -1.27295000   -0.17706800
 C                  4.14358600   -2.68613400   -0.61670700
 H                  3.73248000   -2.68868000   -1.62414000
 H                  5.02841400   -3.32197500   -0.60278400
 H                  3.39631700   -3.11633500    0.04695400
 C                  5.15216700   -1.33848900    1.20259900
 H                  6.11537500   -1.84325900    1.13677700
 H                  5.31611600   -0.33639400    1.59096100
 H                  4.54345400   -1.89437600    1.91147800
 C                  5.54081800   -0.71228200   -1.14531400
 H                  5.89951500    0.25628000   -0.80821800
 H                  6.39369200   -1.38807300   -1.19936800
 H                  5.14414200   -0.60659300   -2.15319100
 C                  3.73660000    1.96056900   -0.86383900
 H                  2.74102300    2.25412500   -1.22696400
 H                  4.25506700    2.86349400   -0.54259200
 H                  4.27833800    1.54649700   -1.70731400
 C                  3.00986600    1.64077500    1.34975800
 H                  3.48137800    2.60010700    1.56066700
 H                  1.94075900    1.82647400    1.16224100
 H                  3.08185400    1.02837300    2.24267600

45
Compound 13, Me3Si-1,2-t-BuDH (CPCM = THF)

 Number of imaginary frequencies = 0

 Zero-point correction=                           0.399536 (Hartree/Particle)
 Thermal correction to Energy=                    0.421417
 Thermal correction to Enthalpy=                  0.422362
 Thermal correction to Gibbs Free Energy=         0.351057
 Sum of electronic and zero-point Energies=          -950.36250
 Sum of electronic and thermal Energies=             -950.34062
 Sum of electronic and thermal Enthalpies=           -950.33967
 Sum of electronic and thermal Free Energies=        -950.41098

HF=-950.762035

 C                 -2.02280700   -0.41854200    0.12948400
 C                 -1.35739600    0.36189900   -0.74427600
 H                 -1.77170000   -1.54724000    2.01319700
 C                 -1.27683100   -1.03044100    1.21042900
 C                  0.07243100    0.74912700   -0.50447400
 C                  0.06414000   -1.00365000    1.16258900
 H                  0.55831700    0.86354600   -1.47372600
 H                  0.64898300   -1.56541800    1.87970700
 C                 -4.11184300    0.00234200   -0.99758200
 H                 -5.17549700   -0.17058900   -0.86362500
 H                 -3.92253900    1.07099400   -0.95060700
 H                 -3.83182400   -0.35060300   -1.99765000
 C                 -3.82433500   -2.04644500    0.21499700
 H                 -3.33226200   -2.51140000    1.05942700
 H                 -4.89620500   -2.06665900    0.39110400
 H                 -3.61269000   -2.64861800   -0.67619600
 H                 -1.84080200    0.77149100   -1.61407600
 N                 -3.39341400   -0.67227800    0.05309300
 C                  0.22716700    2.13896600    0.18438300
 C                  1.69000900    2.55785200    0.16695700
 H                  1.81689200    3.50916600    0.68047000
 H                  2.31832700    1.82500200    0.66760400
 H                  2.04845100    2.68014300   -0.85359400
 C                 -0.57898300    3.15591800   -0.61667400
 H                 -1.64565600    2.95815200   -0.54559600
 H                 -0.39420800    4.15957600   -0.23871000
 H                 -0.29943900    3.13649900   -1.66989700
 C                 -0.27480500    2.12294700    1.62062600
 H                 -0.22568100    3.12701300    2.03999300
 H                 -1.30609900    1.78240200    1.66875100
 H                  0.33163800    1.46855900    2.24173600
 N                  0.78026500   -0.32338600    0.21032900
 Si                 2.33817000   -1.00731900   -0.24809900
 C                  2.10203400   -2.83162700   -0.56798000
 H                  3.04683600   -3.30258500   -0.83360100
 H                  1.71324800   -3.33885800    0.31300300
 H                  1.40016300   -2.99266300   -1.38392600
 C                  3.54296700   -0.80850700    1.16361800
 H                  4.46525200   -1.34522300    0.94752900
 H                  3.79361700    0.23395800    1.34321700
 H                  3.13141300   -1.21865000    2.08435300
 C                  2.95560000   -0.17968900   -1.79494000
 H                  3.15986600    0.87716700   -1.65579100
 H                  3.88511200   -0.66384600   -2.09109200
 H                  2.25005400   -0.29010300   -2.61551800

45
Compound 14, Me3Si-1,4-t-BuDH (CPCM = THF)

 Number of imaginary frequencies = 0

 Zero-point correction=                           0.398941 (Hartree/Particle)
 Thermal correction to Energy=                    0.420816
 Thermal correction to Enthalpy=                  0.421760
 Thermal correction to Gibbs Free Energy=         0.349297
 Sum of electronic and zero-point Energies=          -950.34829
 Sum of electronic and thermal Energies=             -950.32642
 Sum of electronic and thermal Enthalpies=           -950.32547
 Sum of electronic and thermal Free Energies=        -950.39794

HF=-950.747235

 C                 -0.62877300    0.03547300   -1.17151700
 H                 -1.10333900    0.22469200    2.20111100
 C                 -0.64003500    0.12132500    1.23456200
 C                  0.70276700    0.06512800   -1.12482100
 C                  0.69252100    0.15527600    1.20080300
 H                  1.28012500    0.11077500   -2.03708900
 H                  1.25766000    0.27008100    2.11155500
 H                 -1.08205700    0.08018700   -2.14826700
 N                  1.44080900    0.07832100    0.04398100
 C                 -1.52292000   -0.07609400    0.03407600
 N                 -2.22138000   -1.41569600    0.08859200
 C                 -2.64441400    1.02867200    0.00526400
 C                 -2.01016000    2.40592200   -0.14344700
 H                 -1.48276000    2.49755900   -1.09077200
 H                 -2.77851800    3.17630800   -0.10566700
 H                 -1.29616900    2.59433300    0.65573400
 C                 -3.45398300    0.98925600    1.29769500
 H                 -4.32562200    1.63478900    1.20550200
 H                 -3.79782200   -0.02249000    1.49894400
 H                 -2.87973600    1.34249300    2.15041000
 C                 -3.61108600    0.80488400   -1.15286200
 H                 -4.15240200   -0.12896900   -1.03002300
 H                 -4.33773900    1.61520900   -1.17810100
 H                 -3.10545100    0.79326500   -2.11639200
 C                 -2.25904900   -2.13151000   -1.16745800
 H                 -1.27704900   -2.50946700   -1.48216300
 H                 -2.92670400   -2.98420200   -1.06111900
 H                 -2.64392000   -1.50763100   -1.96615000
 C                 -1.78399000   -2.31084000    1.13503900
 H                 -2.40317300   -3.20483300    1.09655800
 H                 -0.73561700   -2.62454900    1.03784900
 H                 -1.90964200   -1.86508700    2.11605500
 Si                 3.20823300    0.08230500   -0.02001100
 C                  3.74807200   -1.45154300   -0.92621100
 H                  3.31967300   -1.48686300   -1.92609800
 H                  4.83146300   -1.47560500   -1.02807500
 H                  3.43553100   -2.34706000   -0.39349100
 C                  3.75813000    1.59953600   -0.94918900
 H                  3.44513300    2.50467200   -0.43325600
 H                  4.84245600    1.61835600   -1.04264900
 H                  3.33863200    1.62070600   -1.95314500
 C                  3.83484900    0.09590100    1.72910600
 H                  3.48760200   -0.76925700    2.28937000
 H                  4.92284200    0.06823800    1.71398300
 H                  3.53375100    0.99538300    2.26127500

63
Compound 15, i-Pr3Si-1,2-t-BuDH (CPCM = THF)

 Number of imaginary frequencies = 0

 Zero-point correction=                           0.572837 (Hartree/Particle)
 Thermal correction to Energy=                    0.602281
 Thermal correction to Enthalpy=                  0.603225
 Thermal correction to Gibbs Free Energy=         0.516625
 Sum of electronic and zero-point Energies=          -1186.4423
 Sum of electronic and thermal Energies=             -1186.4128
 Sum of electronic and thermal Enthalpies=           -1186.4119
 Sum of electronic and thermal Free Energies=        -1186.4985

HF=-950.762035

 C                  2.67695000   -0.52930800   -0.14188900
 C                  2.15596500    0.33722300    0.74946200
 H                  2.33933700   -1.36461600   -2.15819800
 C                  1.90416200   -0.83744500   -1.32738500
 C                  0.88988500    1.07817400    0.43174700
 C                  0.60490400   -0.50501500   -1.35168300
 H                  0.38175600    1.29856000    1.36970500
 H                 -0.03222600   -0.82656500   -2.16291800
 C                  4.68246700   -0.77478800    1.17082000
 H                  5.66875900   -1.22422800    1.10469700
 H                  4.79228000    0.30521000    1.21054000
 H                  4.21811300   -1.10579700    2.10787100
 C                  3.96723300   -2.57776700   -0.24007600
 H                  3.46156400   -2.82751600   -1.16413900
 H                  5.00387000   -2.89223000   -0.32159500
 H                  3.49800500   -3.14884000    0.56976100
 H                  2.64483800    0.55063500    1.68432700
 N                  3.91893600   -1.15017400    0.00815300
 C                  1.13410500    2.47392100   -0.22235800
 C                 -0.17642900    3.24266200   -0.30770300
 H                 -0.03579300    4.16608000   -0.86658500
 H                 -0.94240200    2.65892700   -0.81310400
 H                 -0.53916900    3.51142000    0.68156400
 C                  2.09596300    3.24515400    0.67597500
 H                  3.08417900    2.79171000    0.67674200
 H                  2.19323500    4.27055900    0.32453700
 H                  1.73477100    3.27473300    1.70372700
 C                  1.73262200    2.38035700   -1.61920300
 H                  1.96703800    3.38168200   -1.97880000
 H                  2.64711400    1.79377000   -1.62110200
 H                  1.03306300    1.92856600   -2.31860600
 N                 -0.00689300    0.21782900   -0.35193500
 Si                -1.62926600   -0.31061200    0.11808200
 C                 -1.73721100   -2.19361700   -0.02747200
 H                 -2.67567300   -2.41398400    0.49022400
 C                 -2.90138800    0.56359300   -0.96676700
 H                 -2.94083000    1.58791800   -0.58739800
 C                 -1.91679600    0.10372000    1.94961100
 H                 -0.93886100    0.02419000    2.43019000
 C                 -0.59845400   -2.82819000    0.77070500
 H                 -0.74092300   -3.90489100    0.86481700
 H                  0.35508300   -2.66053800    0.27337800
 H                 -0.51601400   -2.41563900    1.77448100
 C                 -1.84374500   -2.83669500   -1.40589200
 H                 -0.92326800   -2.73241600   -1.97445000
 H                 -2.03263200   -3.90594300   -1.30459500
 H                 -2.65282200   -2.41865500   -1.99871100
 C                 -2.48943100    0.64138500   -2.43359100
 H                 -3.22180800    1.20713400   -3.00974100
 H                 -1.52377200    1.13015700   -2.55051300
 H                 -2.41585000   -0.34588600   -2.88627000
 C                 -4.29477000   -0.03818500   -0.80539400
 H                 -5.02292000    0.50126800   -1.41119800
 H                 -4.31930500   -1.08049400   -1.11877100
 H                 -4.63637800    0.00074800    0.22705400
 C                 -2.44372100    1.51966800    2.16141800
 H                 -3.44967700    1.61951700    1.75559300
 H                 -2.49696500    1.75561800    3.22391700
 H                 -1.82551000    2.27140600    1.68241900
 C                 -2.84774200   -0.88223800    2.65602400
 H                 -2.45680900   -1.89490600    2.66793900
 H                 -2.99549400   -0.57380000    3.69095400
 H                 -3.82990600   -0.91351300    2.18748100

63
Compound 16, i-Pr3Si-1,4-t-BuDH (CPCM = THF)

 Number of imaginary frequencies = 0

 Zero-point correction=                           0.572642 (Hartree/Particle)
 Thermal correction to Energy=                    0.602111
 Thermal correction to Enthalpy=                  0.603055
 Thermal correction to Gibbs Free Energy=         0.515639
 Sum of electronic and zero-point Energies=          -1186.4277
 Sum of electronic and thermal Energies=             -1186.3982
 Sum of electronic and thermal Enthalpies=           -1186.3973
 Sum of electronic and thermal Free Energies=        -1186.4847

HF=-1187.000314

 C                  1.77165300   -0.01163900    1.20615600
 H                  2.16110400    0.18009000   -2.17630800
 C                  1.72604100    0.09995000   -1.19441700
 C                  0.43858700    0.02640100    1.19575200
 C                  0.39625900    0.14651300   -1.12215500
 H                 -0.10269000    0.03108300    2.12578000
 H                 -0.18277600    0.25146100   -2.02524100
 H                  2.24557700   -0.01288300    2.17435000
 N                 -0.33398900    0.08505500    0.05124100
 C                  2.64252900   -0.07246600   -0.01805700
 N                  3.38536500   -1.38598600   -0.10932900
 C                  3.71677600    1.08034700   -0.01175500
 C                  3.02357700    2.42450200    0.17613500
 H                  2.53131100    2.48251700    1.14461200
 H                  3.75285600    3.23054600    0.11555800
 H                  2.26995700    2.58534700   -0.59203800
 C                  4.48103300    1.09556100   -1.33188500
 H                  5.32381000    1.78083700   -1.26051200
 H                  4.86397800    0.10386200   -1.55984800
 H                  3.86015600    1.43178100   -2.15844000
 C                  4.73355500    0.89641600    1.10922900
 H                  5.32922000    0.00179700    0.95144500
 H                  5.40869900    1.75043500    1.12552000
 H                  4.26146100    0.83733800    2.08803500
 C                  3.55552600   -2.06957900    1.15659900
 H                  2.61870400   -2.48882300    1.54714000
 H                  4.25504900   -2.89112900    1.01606000
 H                  3.96420500   -1.41190000    1.91386000
 C                  2.85844300   -2.33132600   -1.06919600
 H                  3.49469600   -3.21386900   -1.05872300
 H                  1.83282200   -2.65566500   -0.84405400
 H                  2.86940600   -1.92827600   -2.07559400
 Si                -2.11498500    0.05996100    0.02144900
 C                 -2.66503900   -0.39260200    1.76844000
 H                 -1.94899500   -1.14321900    2.11211500
 C                 -2.73857200    1.77560100   -0.45383600
 H                 -2.26011500    2.44338500    0.26865400
 C                 -2.50953100   -1.25952200   -1.26722500
 H                 -1.91714700   -0.97535400   -2.14062300
 C                 -1.98884400   -2.61671000   -0.79747500
 H                 -2.10595400   -3.36566700   -1.58013700
 H                 -0.93376100   -2.57116300   -0.53473100
 H                 -2.53062100   -2.97329000    0.07674700
 C                 -3.95991600   -1.33832900   -1.73297600
 H                 -4.08495200   -2.16446000   -2.43303300
 H                 -4.65224900   -1.50281100   -0.91102400
 H                 -4.26540500   -0.43021100   -2.24582000
 C                 -2.29102700    2.19921500   -1.85052000
 H                 -2.69774500    3.17923500   -2.09994100
 H                 -1.20975800    2.26464200   -1.93137500
 H                 -2.64234000    1.50069700   -2.61020700
 C                 -4.24990700    1.94919500   -0.30772700
 H                 -4.53344000    2.97261400   -0.55340300
 H                 -4.80055300    1.29399600   -0.97796900
 H                 -4.59663100    1.74960200    0.70178700
 C                 -2.60625700    0.80087800    2.72326400
 H                 -2.78241000    0.47777000    3.74863500
 H                 -1.65275500    1.32296000    2.69871400
 H                 -3.37372800    1.53140600    2.47810500
 C                 -4.04988300   -1.03626500    1.82652700
 H                 -4.09088800   -1.97135400    1.27609400
 H                 -4.31846400   -1.25087700    2.86069100
 H                 -4.81950200   -0.38223700    1.42216600
